# Supplementary material for: The RAGE–Ferroptosis Axis Drives Oxidative Stress-Associated Inflammatory Lung Injury in Viral Infection
Source: Antioxidants (Basel). 2026 Mar 31;15(4):434. doi: 10.3390/antiox15040434 (PMC13114047; doi:10.3390/antiox15040434)
Supplement: Supplementary file 1 [file antioxidants-15-00434-s001.zip]

Archive with 1 entries (1 files):
- antioxidants-4145381-supplementary.pdf
